# Supplementary material for: Effects of Netarsudil on Actin-Driven Cellular Functions in Normal and Glaucomatous Trabecular Meshwork Cells: A Live Imaging Study
Source: J Clin Med. 2020 Oct 31;9(11):3524. doi: 10.3390/jcm9113524 (PMC7693753; doi:10.3390/jcm9113524)
Supplement: Supplementary file 1 [file jcm-09-03524-s001.zip]

Archive with 8 entries (8 files):
- Suppl Fig1 jcm-969029.mp4
- Suppl Fig2A jcm-969029.mp4
- Suppl Fig2B jcm-969029.mp4
- Suppl Fig3A jcm-969029.mp4
- Suppl Fig3B jcm-969029.mp4
- Suppl Fig3C jcm-969029.mp4
- Suppl Fig4B jcm-969029.mp4
- suppl figure 4A jcm-969029.mp4
